# Supplementary material for: Cholecystectomy Significantly Alters Gut Microbiota Homeostasis and Metabolic Profiles: A Cross-Sectional Study
Source: Nutrients. 2023 Oct 17;15(20):4399. doi: 10.3390/nu15204399 (PMC10609985; doi:10.3390/nu15204399)
Supplement: Supplementary file 1 [file nutrients-15-04399-s001.zip]

Archive with 1 entries (1 files):
- nutrients-2643525-supplementary.pdf
